# Supplementary material for: Understanding the Role of GLUT2 in Dysglycemia Associated with Fanconi–Bickel Syndrome
Source: Biomedicines. 2022 Aug 29;10(9):2114. doi: 10.3390/biomedicines10092114 (PMC9495670; doi:10.3390/biomedicines10092114)
Supplement: Supplementary file 1 [file biomedicines-10-02114-s001.zip]

Archive with 1 entries (1 files):
- biomedicines-1844287-supplementary.pdf
